# Supplementary material for: METTL3-mediated m6A RNA methylation promotes the anti-tumour immunity of natural killer cells
Source: Nat Commun. 2021 Sep 17;12:5522. doi: 10.1038/s41467-021-25803-0 (PMC8448775; doi:10.1038/s41467-021-25803-0)
Supplement: Supplementary file 3 — Source Data [file 41467_2021_25803_MOESM3_ESM.xlsx]

## Sheet: Fig. 1
	Fig. 1e			Fig. 1f			Fig. 1h									Fig. 1j			Fig. 1k			Fig. 1m
	Control	B16/F10		Control	B16/F10		Mettl3 (MFI)	NK cell number (×10^5）	NKG2D (MFI)	TIGIT (MFI)	T-bet (MFI)		Mettl3 (MFI)	IFN-γ (MFI)		Control	MC38		Control	MC38		Mettl3 (MFI)	NK cell number/g liver （×10^5）	NKG2D (MFI)	TIGIT (MFI)	T-bet (MFI)	IFN-γ (MFI)
	15	5.45		757	318		1021	14.7329	341	424	1014		471	488		6.11	4.21		839	585		1333	1.57326	213	281	3149	634
	19.2	7.22		636	457		1115	7.99346	346	361	1022		401	351		6.71	3.48		684	438		1346	2.84254	212	228	3508	649
	12	5.19		707	326		1012	4.28268	344	343	1103		509	381		7.15	3.63		754	511		1271	1.6486	220	277	2815	631
	18.9			658			1076	9.46277	309	397	826		501	431		6.61			762			1291	0.921951	190	272	3124	557
	16.3			646			1081	4.66435	308	341	992		506	433		9.16			834			1279	0.958163	226	254	2983	508
							1049	5.98698	328	366	1163		384	357								1279	1.70005	244	255	3210	640
							887	2.17091	269	610	242		331	209								1419	1.02449	208	293	3595	428
							861	1.75123	309	888	236		271	159								1279	0.77736	235	394	2942	579
							861	2.48958	211	1135	242		159	114								1246	0.957892	213	286	2841	429
							865	1.0697	257	951	194		169	135								1275	1.19592	235	254	3154	529
							823	2.13403	234	901	174		327	218								1275	0.953743	229	258	3264	548
							792	1.86922	152	1218	151											1220	1.21524	208	293	2636	603
							841	2.1429	236	800	218											1124	0.45868	96.5	551	1781	313
							898	3.65725	277	809	215											1118	0.517869	100	530	1812	329
							837	1.83448	172	980	158											1153	0.379048	58.8	706	1581	211
							841	0.53748	155	1268	165											1150	0.252601	52.2	810	1509	176
							845	1.12907	187	1126	160											1004	0.093069	41.8	551	1238	328
							812	0.28515	186	1015	140
							900	0.687969	237	676	236
							930	0.661283	231	955	175
							872	0.428248	186	1342	192
							841	0.521007	158	1105	135
							870	0.464317	209	1023	156

## Sheet: Fig. 2
	Fig. 2a			Fig. 2b			Fig. 2d				Fig. 2e				Fig. 2f				Fig. 2g				Fig. 2i
	WT	cKO		WT	cKO		d.p.i	WT	cKO		d.p.i	WT	cKO		d.p.i	WT	cKO		d.p.i	WT	cKO		WT	cKO
	28	90		3	96		34		1		15		1		15		1		20		1		0.287671	0.33871
	17	145		3	226		35	1	1		16		1		15		1		21		1		0.265625	0.322581
	13	134		14	134		36		1		18		1		16		1		21		1		0.254902	0.309091
	11	199		4	144		36		1		20		1		17	1			22	1	1		0.280702	0.37931
	27			0			37		1		21		1		18	1	1		22		1		0.294118	0.515625
	59			4			42	1			21		1		19	1	1		23	1			0.294118
							45	1			22		1		19		1		24	1			0.173509
							50	1			22		1		20		1		24	1
							54	1			22		1		20	1			26	1
							56	1			24		1		22	1
							60	0			24	1	1		22	1
											24	1	1		22	1
											25	1			23
											28	1			23	1
											28	1			26	1
											28	1
											34	1
											35	1

## Sheet: Fig. 3
	Fig. 3b												Fig. 3c												Fig. 3e													Fig. 3g
	Cell percent (%)												Spleen													WT						cKO						CD69			CD226			NKG2D			FasL
	Spleen			Liver			Lung			Bone marrow				WT					cKO						Spleen	166	176	164	204	152	177	107	132	108	132			WT	cKO		WT	cKO		WT	cKO		WT	cKO
	WT	cKO		WT	cKO		WT	cKO		WT	cKO		ST1	4.36	3.43	3.23	4.79	4.6	3.5	5.39	5.58	5.43	5.9		Liver	209	278	254	280	209	258	173	231	180	176			120	95.2		370	312		410	296		69.5	61.1
	1.58	1.26		4.61	1.85		11.8	7.42		0.9	0.86		ST2	19.1	12.7	12.4	11.4	14.8	13.5	16	16.2	17.4	16.1		Lung	489	596	437	611	602	594	313	362	333	348			133	92.9		353	294		421	313		64.1	48.6
	2.54	1.32		4.92	1.29		11.4	5.44		1.36	0.66		ST3	42.7	48.1	48.9	39.1	42.7	54.4	49	47.2	47.1	49.5		BM	82.8	95.7	102	117	87.2	106	91.2	100	104	90.1			124	88.4		386	309		367	215		70.3	46
	2.22	1.44		4.24	1.61		13	6.8		1.71	0.75		ST4	33.9	35.8	35.5	44.7	37.9	28.6	29.7	31.1	30.1	28.6															122	86.2		487	289		409	331		56.7	52.1
	2.06	1.17		5.43	1.2		14.7	3.98		1.03	0.68																												99.7			280			343			49.4
	1.79	1.84		4.76	1.84		11.8	4.95		1.2	0.95		Liver
														WT					cKO
	Cell number (×10^6)			Cell number (×10^4)			Cell number (×10^4)			Cell number (×10^4)			ST1	14.4	12.6	12.6	8.89	11.8	11.2	12	9.8	8.26	7.22															2B4			Ly49H			Ly49D			T-bet
	Spleen			Liver			Lung			Bone marrow			ST2	22.7	18.3	25.6	16.5	23.5	26.9	17.1	21.7	20.5	15.8															WT	cKO		WT	cKO		WT	cKO		WT	cKO
	WT	cKO		WT	cKO		WT	cKO		WT	cKO		ST3	23.8	31.5	27.6	27.4	28.3	30.3	30.9	31.4	33	36.3															259	218		420	281		1128	934		707	573
	1.58367	1.23978		4.32479	2.68586		23.4402	22.2647		5.7466	5.55164		ST4	39.1	37.6	34.2	47.2	36.4	31.6	40	37.2	38.2	40.7															270	191		457	264		1362	971		654	505
	1.96647	1.4736		9.18743	1.68046		62.4197	43.4168		11.0158	5.14119																											256	218		454	311		1521	793		645	537
	1.76776	1.05994		4.39362	3.20224		35.116	24.6622		13.0014	4.32963		Lung																									288	190		359			1350	1090		643	509
	1.43676	1.0713		10.8322	2.22348		78.8643	17.9114		7.93095	5.46461			WT					cKO																			279			344			1529				508
	1.89988	1.29999		3.7998	3.11743		144.091	29.9788		7.29719	6.87252		ST1	2.14	0.92	0.7	1.15	1.39	0.91	1.68	1.14	1.38	1.85																		359
													ST2	4.48	3.49	3.72	2.57	3.95	3.38	4.46	4.49	5.06	6.25
													ST3	9.1	17.5	20.3	15.2	18.2	16.8	22.9	26.2	23.2	25.2
													ST4	84.3	78.1	75.3	81.1	76.4	79	71	68.2	70.4	66.8
													Bone marrow
														WT					cKO
													ST1	4.57	3.14	2.3	4.33	4.77	3.49	9.55	4.33	6.88	7.56
													ST2	49.3	39.3	35.8	44.4	48.4	40.5	39.3	45.1	40.7	45.3
													ST3	39.2	45.9	53.5	35.1	36.8	48.9	36.9	41.2	37.9	38
													ST4	6.95	11.7	8.47	16.1	10.1	7.12	14.2	9.32	14.5	9.09

## Sheet: Fig. 4
	Fig. 4b															Fig. 4d															Fig. 4f			Fig. 4h														Fig. 4j
	NK cell percent															NK cell percent															WT	cKO			Control						B16/F10								Control
		Control							B16/F10								Control							B16/F10							31	3		WT	65	62.9	66.2	59.1	63.1		55.4	48	33.1	23.8	42.3	61		WT	43.5
	WT	3.43	5.27	6.12	3.56	4.99	3.57		4.64	4.38	4.3	4.93	6.26	6.14		WT	11.2	10.3	12.2	13.8	14	10.2		11.5	12.6	13.5	11.3	12.3	10.5		32	3		cKO	58.5	53.1	56.5	63.6	52.7		10.1	8.86	10.6	11.6				cKO	42.8
	cKO	2.48	2.63	2.47	2.91	1.95	2.64		2.03	1.69	1.86	2.69				cKO	8	9.09	7.9	9.57	6.54	7.01		5.4	4.12	4.64	4.19				68	1
																															57	2
	NK cell number															NK cell number															59	4
		Control							B16/F10								Control							B16/F10							54
	WT	8.83882	15.612	13.4254	10.3997	13.4883	10.7758		4.18673	6.53783	6.71026	8.48437	6.35662	8.75052		WT	4.38077	5.76913	6.80781	6.88371	5.52027	4.66013		6.21718	6.92541	6.91814	7.08484	4.98421	4.31087
	cKO	10.0629	9.95158	7.8648	10.4937	5.12169	4.59096		3.94477	2.43173	2.65754	3.21702				cKO	3.62509	5.90517	4.3571	5.68158	3.86165	2.92277		2.97592	1.43984	1.69154	2.31731
[truncated: 22 more columns]

## Sheet: Fig. 5
	Fig. 5a											Fig. 5c														Fig. 5d														Fig. 5e
	IL-15	IL-10	IL-27	IL-12b	IL-17f	Ebi3	IL-18	IL-12a	IL-17a	IL23a		Cell percent														CD107a														Days	WT + RPMI				cKO + RPMI				WT + rmIL-15
	4.56306	3.36359	3.36359	1.75321	2	1.87905	1.62451	1.1487	2.26577	0.624165			WT						cKO								WT						cKO							1	2.82	3.15	4.04	3.87	3.14	3	2.86	3.2	4.16
	2.94854	1.85318	3.03143	2.28153	1.79005	1.55833	1.51572	2.25012	0.287175	0.624165		pLIVE	4.38	5.21	4.5	5.9	6.71		1.88	3.44	2.9	2.25	2.45	2.89		pLIVE	60.3	56	51	48.4	45.3		35.5	47.2	41.9	39	44.5	36.7		2	2.22	2.03	2	2.08	1.48	1.27	1.3	1.41	4.76
	3.24901	3.43426	1.97246	2.14355	0.010309	0.946058	1.77768	0.965936	1.3566	0.913831		pLIVE-IL-15	37.1	41.6	29	34.8	26.3		4.57	5.63	2.98	4.93				pLIVE-IL-15	88.3	83	85.7	78	74.4		62.1	58.3	45.8	58.1				3	2.81	3.24	2.82	2.55	1.79	1.84	1.87	1.64	3.54
	3.11666	2.80889	1.94531	0.965936	1.31951	1.26576	1.26576	1.52626	0.228458	0.870551																														5	2.22	2.57	3.36	2.82	1.48	1.65	1.58	1.26	13
												Cell number (×10^4)														GzmB														7	6.07	7.45	7.09	3.23	3.01	1.72	3.84	2.09	17.7
													WT						cKO								WT						cKO
												pLIVE	5.79287	4.34473	8.47612	10.1118	15.6261		3.36271	8.87281	5.10011	2.31012	2.93787	4.50608		pLIVE	36	40.5	48.2	48.7	56.4		45.3	35.2	37	31.4	38.1	48.1
												pLIVE-IL-15	104.525	364.279	66.3267	157.249	104.995		6.14534	2.56318	6.12164	7.46269				pLIVE-IL-15	90.6	87.5	81.5	88	77		66.3	64.3	50.7	53.8
																										IFN-γ
																											WT						cKO
																										pLIVE	13	13.4	12.7	14.5	20.6		11.9	16.3	15.1	11.7	10.2	16.5
																										pLIVE-IL-15	96.8	98.4	88.1	98.4	96.8		63.4	57	36.4	59.9
																										Perforin
																											WT						cKO
																										pLIVE	39.3	36.6	44.5	42.1	36.8		35.3	33.7	40.8	38.3	34.4	36.8
																										pLIVE-IL-15	79.1	85.2	74.1	82.7	69.7		53.9	58.9	24.7	49.6
[truncated: 64 more columns]

## Sheet: Fig. 6
	Fig. 6b						Fig. 6c								Fig. 6d			Fig. 6e-f											Fig. 6g														Fig. 6d
	CD122 (MFI)			CD132 (MFI)											WT	cKO													Time (minutes)	WT NK							cKO NK						Maximal respiration			Spare respiration capacity
	WT	cKO		WT	cKO										154	96.3													1.30307	56.22	54.34	51.57	50	64.51	66.1	56.75	46.82	47.57	48.44	48.9	58.03		WT	cKO		WT	cKO
	2648	2649		250	277										149	96.7													7.8356	51.81	51.2	48.92	46.86	62.69	62.17	52.02	43.91	45.01	47.89	45.04	55.12		73.0267	63.7		33.1433	30.6767
	3181	2354		233	256										141	99.7													14.3717	52.03	51.32	48.46	46.74	62.29	62.49	52.54	43.06	44.22	46.35	43.52	53.03		65.6333	56.5767		24.5467	25.8433
	2830	2463		265	250										141	95.4													21.0281	19.52	21.28	21.6	20.94	27.02	26.27	23.11	43.15	23.24	44.6	44.39	34.56		74.6633	72.9333		35.83	35.91
	2829			262	301											88.1													27.544	18.97	20.01	19.01	19.57	24.79	23.65	20.39	42.07	20.36	44.39	42.43	30.49		77.3	81.16		43.0533	40.7967
	2227															103													34.029	17.61	19.12	18.56	18.83	22.87	22.81	19.59	40.59	19.74	43.59	42.59	29.12		106.457	58.6033		57.4367	13.8567
	2321																												40.6634	94.3	82.41	90.01	98.27	130.62	105.57	116.16	79.68	76.87	89.28	93.04	73.53		88.05			39.5067
																													47.1803	84.34	76.03	84.49	88.82	118.48	103.43	109.91	73.81	70.61	81.21	84.53	69.83		97.2667			56.75
																													53.7312	80.85	72.06	81.94	85.67	112.7	100.28	105.49	72.33	66.85	79.92	82.28	64.39
																													60.4437	14.66	12.42	12.69	13.49	14.49	15.97	14.16	11.48	15.61	10.75	5.96	11.75
																													67.0371	13.53	11.39	10.56	14.28	14.23	15.11	13.37	11.41	14.98	10.23	5.62	10.87
																													73.6123	12.22	9.79	9.2	13.09	13.71	14.05	12.23	11.83	14.01	10.63	4.79	9.32

## Sheet: Fig. 7
	Fig. 7d										Fig. 7e												Fig. 7f									Fig. 7g						Fig. 7h
																							P-AKT S473			P-ERK T202/Y204			P-mTOR			NK cell percent			Ki67			GzmB			IFN-γ			TNF-α
																							Control	SHP099		Control	SHP099		Control	SHP099		WT	cKO		WT	cKO		WT	cKO		WT	cKO		WT	cKO
																							582	599		700	631		192	147		9.6	6.69		79.3	54.5		86.7	62.9		70.4	48.3		62.4	42.2
																							646	589		789	689		209	152		8.39	7.03		75.6	55.4		83.9	66.1		69.1	50.9		65.5	43.5
																							644	585		756	648		202	149		8.88	6.16		73.4	52.8		80.1	59		64.5	48.2		61	42.9
																							705	568		842	627		222	146		6.17	4.54		75.6	55.3		84.5	63.6		67.6	51.1		63.9	47.1
																							758	572		913	553		224	144		6.05	4.65		74.6	57.2		84.4	64.5		68.1	52.6		68	48.5
																																6.13	4.56		73.6	57.9		81.1	64.8		64.8	55.8		64.2	48.4

## Sheet: sFig. 1
	Supplementary Fig. 1E					Supplementary Fig. 1G								Supplementary Fig. 1H													Supplementary Fig. 1I					Supplementary Fig. 1J
	D0	D7	D16	D25		Control	TGF	IL-17F	IL-27	IL-18	IL-10	IL-15															NK	NK+MC38	NK+MC38+SIS3	NK+MC38+GW788388		Control NK	TGF-β-treated NK
	801	938	641	578		732	634	706	737	743	828	1129															729	606	536	799		0.251289	0.196518
	903	891	703	679		725	633	661	704	726	866	1191															678	634	540	804		0.236929	0.163972
	872	849	680	576		742	617	659	674	758	805	1223															745	605	570	832			0.227926
	833	882	663	619		727	642	689	704	865	814	1120															705	617	549	840			0.168682
	835	974	739	563
	813	831	642	582
		836	636	609
		849	689	614

## Sheet: sFig. 2
	Supplementary Fig. 2B			Supplementary Fig. 2D
	shRNA-NC	shRNA-METTL3		sh-Control	sh-METTL3
	0.013855	0.010453
	0.01254	0.008261		CD69
	0.01713	0.000899		206	195
	0.016893	0.001112		231	191
	0.017371	0.008356		206	187
	0.014532	0.007027
	0.015374	0.01814		NKp30
	0.012507	0.017514		1513	1359
	0.019098	0.004141		1529	1282
	0.015649	0.001968		1629	1268
				NKG2D
				458	156
				424	152
				413	119
				T-bet
				4595	3583
				4375	3666
				4682	3375
				IFN-γ
				821	520
				740	545
				859	486

## Sheet: sFig. 3
	Supplementary Fig. 3A			Supplementary Fig. 3D						Supplementary Fig. 3F			Supplementary Fig. 3G																				Supplementary Fig. 3H
	WT	cKO		Mettl3 % (NK)			Mettl3 % (T/B)			WT	cKO		d.p.i	WT-1	WT-2	WT-3	WT-4	WT-5	WT-6	WT-7	WT-8	WT-9	WT-10	WT-11		cKO-1	cKO-2	cKO-3	cKO-4	cKO-5	cKO-6		d.p.i	WT	cKO
	1	0.074325								1.23	2.69		6	31.3626	34.9742	55.8533	0	0	0	48.7872	74.6153	48.6456	51.8325	79.4922		65.9441	100.174	73.2643	86.0516	44.1099	52.987		28		1
	0.63728	0.181747		WT	cKO		WT	cKO		1.05	2.88		9	52.1194	52.9119	172.476	35.5471	51.2488	84.1519	88.8033	114.525	77.8339	93.197	125.063		80.5453	148.126	148.183	158.502	45.6638	73.0372		28		1
	0.41466	0.329877		79	9.01		48.6	51		1.27	1.39		12	66.625	68.2885	194.624	104.804	66.5291	140.551	108.564	186.218	149.62	174.151	133.47		147.724	200.238	217.315	222.088	107.861	105.014		28		1
	1.60214	0.291183		60	6		33	46.8		1.29	4.81		15	104.756	68.7606	169.678	343.473	13.8436	202.808	153.005	242.639	205.214	165.661	293.115		180.711	273.721	366.465	267.574	160.345	104.116		31	1
	1	0.066986		61.5	4.46		46.6	46.7		1.03	2.55		18	122.637	34.9881	44.4566	273.034	0	214.28	128.066	207.528	200.648	145.832	253.677		180.242	256.815	393.26	331.597	197.801	138.157		31	1
	0.668964	0.157127		83.3	4.81		53.7	44.3					21	207.103	0	0	415.457	0	268.006	129.536	226.688	203.87	53.2418	264.005		190.447	187.434	505.259	398.876	487.084	142.421		34	1	1
	1.46409	0.403321		77.1			47.2						24	282.495	0	0	489.866	98.0493	422.822	148.775	256.167	231.208	15.4096	569.078		104.495	207.576	906.329	699.08	659.733	268.35		37
													28	392.121	0	0	781.955	184.062	617.21	222.493	170.238	290.533	0	830.628		163.91	281.41	1284.38	1126.38	1393.65	436.706		37	1	1
																																	40	1
																																	40	1
																																	43	1	1
																																	45	0
																																	45	0
																																	45	0
																																	45	0

[truncated: 6 more sheets: sFig. 4, sFig. 5, sFig. 6, sFig. 7, sFig. 8, sFig. 9]
